# Supplementary material for: Lactobacillus johnsonii alleviates colitis by TLR1/2-STAT3 mediated CD206+ macrophagesIL-10 activation
Source: Gut Microbes. 2022 Nov 18;14(1):2145843. doi: 10.1080/19490976.2022.2145843 (PMC9677986; doi:10.1080/19490976.2022.2145843)
Supplement: Supplemental Material [file KGMI_A_2145843_SM4489.zip]

Archive with 3 entries (3 files):
- Full unedited gel.pdf
- Supplemental figure for KGMI20220604 revision.pdf
- Table S1.docx
